# Supplementary material for: Impaired liver regeneration in aged mice can be rescued by silencing Hippo core kinases MST1 and MST2
Source: EMBO Mol Med. 2016 Dec 9;9(1):46–60. doi: 10.15252/emmm.201506089 (PMC5210079; doi:10.15252/emmm.201506089)
Supplement: Supplementary file 3 — Source Data for Expanded View [file EMMM-9-46-s006.zip]

Archive with 3 entries (1 files):
- EMM_06089_EV_source_data/
- EMM_06089_EV_source_data/EMM_06089_EV_source_data/
- EMM_06089_EV_source_data/EMM_06089_EV_source_data/FigureEV1.pdf
